# Supplementary material for: Increasing Capacity for the Treatment of Common Musculoskeletal Problems: A Non-Inferiority RCT and Economic Analysis of Corticosteroid Injection for Shoulder Pain Comparing a Physiotherapist and Orthopaedic Surgeon
Source: PLoS One. 2016 Sep 15;11(9):e0162679. doi: 10.1371/journal.pone.0162679 (PMC5025143; doi:10.1371/journal.pone.0162679)
Supplement: S1 File — (XLS) [file pone.0162679.s001.xls]

## Sheet: Sheet1
Subject number	Group PTvSurg	Usual Wait days Physio	Usual Wait days Surgeon	Gender	Age (5yr category starting at 18: 1=18-23 etc)	Duration months	No. of prior injection	SPADI total baseline	Worst Pain VAS baseline	Av Pain VAS baseline	GROC 0	SPADI total 6	Worst Pain VAS 6	Av Pain VAS 6	GROC 6	SPADI total 12	Worst Pain VAS 12	Av Pain VAS 12	GROC 12	No. Physio sessions 12	Satisfaction 12	EQ5D5L Profile 0	EQ5D5L Profile 6	EQ5D5L Profile 12	Working	Av ROM at first pain pre-injection	Av Max ROM pre-injection	Worst pain VAS pre-injection	Av pain VAS pre-injection	Av ROM at first pain post-injection	Av Max ROM post-injection	Worst pain VAS post-injection	Av pain VAS post-injection
1	0	110	291	2	7	4	0	87.7	85			67.69	68	45.5	2	7.69	11	3	2	7	10	43442	32331	31221	2	56.67	56.67	67.5	46	77	77	28.5	22.5
2	1	110	291	2	11	72	0	80	21.5			53.08	14	14	2	61.54	73	22	3	9	9	13322	12331	12331	2	68.33	130	77	19	144	144	7	2.5
3	1	110	291	1	11	72	0	51.54	71			6.92	6	3	1	9.23	6	2	1	1	10	43342	41143	42243	1	0	122.67	58	70	123	128	78.5	51.5
4	1	110	291	2	7	24	1	72.31	97.5			31.54	26	27	2	23.85	21	18	2	4	10	13331	12231	11321	1	67.33	87.33	85.5	42	67	83	88	58
5	0	110	291	1	6	6	1	62.31	47			33.08	17	15	2	14.61	22	21	2	8		31225	12123	21224	2	127.33	137.67	80.5	78	151	151	2.5	2
6	0	102	266	1	9	30	2	31.54	35	11.5	2	37.69	55	47	3	39.23	65	21	3	5	10	11121	12121	11131	2	89.67	139.33	34	31	121	143	12.5	11
7	0	102	266	2	8	10	2	52.31	87.5	79	3	35.38	37	33.5	2	33.08	58	48	2	9	10	32332	32332	31332	1	22	149	73	56	22	145	69.5	55
8	1	102	266	1	7	14	2	64.62	89	70	4	28.33	61	33.5	2	19.23	27	17	2	6	10	12441	12331	12231	1	76.67	148.33	85	67	142	146	14	2
9	0	102	266	2	11	6	0	50	40	29.5	2	73.85	80	60	2	63.08	59	48	2	6	10	11131	22231	32231	2	116.67	122.33	44.5	33	119	122	32	19
10	0	102	266	2	10	10	1	63.08	55	43	2	43.08	39	32	2	30.77	0	0	2	3	10	12232	12332	11221	2	92.33	127.67	43	29	101	140	33.5	19
11	1	57	252	2	11	2	0	81.54	76.5	67	5	80	80	89.5	4	92.31	90	85	5	2	10	23443	42442	33443	2	85.33	102.67	47	47	89	103	47	45
12	0	57	252	2	8	3	1	67.69	68.5	52	3	56.15	69.5	55.5	3	8.46	20	15	2	8	10	11231	11331	11221	1	0	119	50	43	136	136	13	11
13	0	46	223	2	9	8	1	68.46	8	6	3	30.77	60	50	2	3	10	2	2	4	10	33341	12221	11221	1	127.67	149.33	79	48	154	154	4	3
14	1	84	245	2	12	8	0	85.38	63	47	3	66.92	70	70	3	76.15	76	74	2	5	10	43432	33433	42332	2	110	127	78	49	160	160	2.5	1
15	1	84	245	1	11	2	0	76.92	64	51	3	19.92	20	15	2	6	1	1	2	6	10	13332	11222	11111	1	96.33	147.67	68	44	89	153	27	19
16	0	84	245	1	12	3	0	64.61	49	49	3	26.92	90	0	3	77.69	78	58	5	4	9	32331	41331	33331	1	68.33	121.67	74	66	78	150	44	39.5
17	1	84	245	2	71	5	0	96	86.25	90	4	76.15	78	80	3	56.15	70	50	3	3	10	44444	43335	41522	2	88.33	143.33	73	50	138	142	8	10
18	0	106	254	1	7	6	0	46.15	83.5	51	4	33.08	82	37	2	19.23	60	10	2	7	8	33233	12333	31211	1	104	156.67	74	48	135	170	34	8
19	1	106	254	1	10	2	0	73.85	80	80	4	85	90	80	3				2	0		32243	11131		2	98.33	116.67	65.5	48	97	108	63	50
20	0	106	254	2	8	3	0	46.92	38	34.5	3	46.92	47	49	3	30.77	20	10	2	4	10	12231	31221	21221	2	103.33	131	75	73	144	144	9	9.5
21	1	106	254	1	8	36	1	46.15	44.5	46	2	50	47	45	3	50	45	43	3	6	10	11231	32232	12421	2	49	91.67	68	50	57	94	65	45
22	0	58	209	2	10	6	1	79.23	89	50	3	73.08	80	60	3	72.31	50	50	3	5	8	14343	13231	12331	2	81.67	114	86.5	41	88	117	85.5	37.5
23	1	58	209	1	10	36	1	42.31	52	41	4	40.77	53	49.5	3	29.23	75	30	3	8	8	11331	12331	42321	1	106.67	139.33	95	74	156	156	0.5	1.5
24	1	58	209	2	13	4	0	83.08	61.5	66	4	57.69	50	40	3	48.46	20	20	2	1	8	33341	31341	21231	1	62.67	76	71	43	63	77	40	45
25	0	147	270	2	10	7	2	61.54	70	40	4	13.85	20	10	2	16.92	10	5	2	4	10	12231	11111	12111	1	138	156.67	75	45	161	161	0	0
26	0	147	270	1	11	36	1	20.77	1	1	3	13.08	17	13	2	45.38	50	50	3	5	7	11332	12111	13221	2	100	174	41	30	105	170	45	28
27	1	147	270	2	7	11	0	65.38	58	61	3	10.77	9	9	2	26.15	27	15	2	6	10	11132	11121	11121	1	81.67	135.33	62.5	71	162	162	5	8
28	1	147	270	2	11	10	0	63.08	80	80	4	7.69	40	20	2	15.38	19	18	2	6	10	11331	11121	11121	2	86.33	105	70	52	102	117	35	31
29	1	147	270	2	8	11	0	49.23	50	26	3	13.08	3	6	2	18.46	15	16	2	4	10	12322	12221	12221	1	90.67	110.67	61	52	113	122	55	22
30	0	147	270	1	9	30	0	85.38	80	80	3	57.69	76	85	2	69.23	94	93	4	5	10	32443	22331	12231	1	96	127.33	91	75	134	142	13	12
31	0	147	270	1	6	8	0	38.46	73.5	33	3	24.61	80	50	2	13.08	30	10	2	5	10	11333	12331	11131	1	80	155	81	51	116	158	24	11
32	1	141	339	2	8	86	2	78.46	67	63	4	36.92	80	70	2	76.15	90	80	4	1	8	11342	11322	22332	1	87.33	106.33	51	51	110	117	34	31
33	1	141	339	1	12	3	0	87.69	77	62	4	5.38	10	3	2	0.77	4	2	2	3	10	33333	11221	41121	2	65	88.33	83	65	147	153	12	12
34	0	141	339	2	11	24	1	53.85	49	51	3	33.85	25	20	2	26.92	0	0	2	3	10	11221	11221	11111	1	75.67	101.67	71.5	44	110	125	87	81
35	0	141	339	2	10	12	1	52.31	70	50	3	19.23	21	22	2	11.54	10	5	2	5	9	12231	11121	11121	1	117.33	126.67	69	48	142	145	28	25
36	0	141	339	1	11	3	0	64.61	80	80	4	70	77	67.5	3	74.61	84	76	4	4	10	13331	12231	12331	1	65	103.33	85	70	83	122	65	55
37	1	141	339	1	7	15	1	43.07	50	50	3	19.23	57	8	2	77.69	90	82	4	5	10	13321	11221	13341	1	151.67	151.67	0	0	162	162	0	0
38	0	127	444	2	9	24	0	88.46	77	79	3	6.92	1	1	2	3.85	0	0	1	2	10	11331	11111	11111	2	86.67	120	78	79	171	171	7	7
39	1	127	444	2	10	6	2	62.31	34	13	3	16.92	25	15	2	24.62	50	51	2	2	8	13231	11121	12221	2	101.67	135	60	35	153	153	0	0
40	1	119	393	1	12	6	0	33.84	34	31.5	3	47.69	60	50	2	46.15	80	60	4	3	10	22333	11323	13332	2	91.67	128.33	35	36	93	132	37	38
41	1	119	393	2	12	16	1	78.46	90	70	4	29.23	70	50	2	15.38	30	10	2	1	10	23533	22233	21231	2	76.67	93.33	75	60	122	122	5	3
42	0	119	393	2	11	7	1	70.77	63	65	2	31.54	30	15	2	38.46	22	26	2	4	10	22334	22221	12223	2	78.33	98.33	71	70	90	108	78	76
43	0	145	516	2	9	24	0	65.38	61	62	3	46.15	48	49	2	12.3	0	0	2	4	10	11322	31111	21431	2	103.33	140	71	44	153	153	47	50
44	1	145	516	1	6	48	2	50	51	52	3	45.38	48	48	3	42.31	7	5	2	8	10	11331	11231	12331	1	81.67	150	71	58	133	163	39	38
45	0	145	516	1	9	6	0	88.46	94	78	3	23.85	10	5	2	10	10	10	2	5	10	13342	12221	11121	1	70	94.33	72.5	74	123	125	41	42
46	1	145	516	2	9	9	2	42.3	64	41	2	12.31	10	5	2	5.38	10	3	2	7	10	22233	11122	22234	1	110	120	45	27	151	151	20	18
47	0	146	532	2	10	4	1	30.7	13	13	2	19.23	20	10	2	16.15	9	7	2	3	10	11121	11121	11121	2	100	143.33	2	1	160	160	0	0
48	0	146	532	1	12	2	0	56.15	50	50	3	13.08	8.5	12	2	37.69	50	35	3	4	10	11332	21121	22222	2	142.67	142.67	50	40	149	149	5	5
49	0	146	532	1	7	4	1	91.54	83	80	3	36.15	50	40	2	23.08	50	40	2	4	10	14342	33221	12221	2	96.67	118.33	70	33	103	135	70	35
50	1	146	532	1	7	24	2	67.69	67	61.5	4	33.85	25	15.5	2	33.08	37	35	2	6	10	13344	12322	12323	2	40	108.33	67	63	97	128	15	14
51	1	146	532	2	8	7	0	80	80	55	3	75.38	75	55	2	55.38	51	53	2	5	9	32333	32332	32334	2	80	100.33	66	50	140	140	14	2
52	0	146	532	1	9	8	0	64.62	93.5	93	5	71.53	85	45	3	84.61	81	64	3	5	10	13452	14444	11443	1	96.67	156.67	70	72	128	152	45	45
53	1	146	532	1	10	4	2	70	91.5	51	3	45.38	75	30	2	61.54	69	46	3	5	9	13331	22231	13331	1	95	115	75	52	126	126	21	9
54	0	146	532	1	7	3	0	19.23	2	1	2	19.69	60	10	2	19.23	22	3	2	6	10	11111	12221	11121	1	170	170	2	2	175	175	0	0
55	1	146	532	2	11	15	1	96.92	100	95	4	72.31	60	60	2	88.46	90	80	4	4	10	23541	12231	13543	2	65.33	89.33	72	54	100	114	54	48
56	0	117	499	2	7	24	1	75.38	65	51	4	49.23	70	40	2	17.69	20	10	2	5	10	12432	12232	11121	1	115.67	128.33	51	23	145	145	32	15
57	1	117	499	1	8	12	1	36.92	68	47.5	4	28.46	58	80	2	36.92	80	40	2	5	8	22321	11131	23331	1	111	119.67	60	40	163	163	0	0
58	0	117	499	2	3	12	2	20.77	49.5	12	2											11235			1	70	94.33	68	49	90	127	22	9
59	1	117	499	1	10	4	2	73.85	100	100	4	73.08	75	69	3	64.61	80	70	4	4	10	13442	13342	13541	1	76	115	73	69	119	119	21	11
60	0	107	389	1	7	36	1	51.54	75	26	3	58.46	85	41	3	46.92	80	55	3	7	9	22332	23322	32333	2	70	165	45	33	178	178	18	4
61	0	107	389	2	5	5	0	70.69	87	70	3	13.85	30	20	2	9.23	15	10	2	5	10	21232	31231	21121	1	84	135.67	66	40	107	154	52	30
62	1	107	389	1	6	6	1	45.38	89	22	5	15.38	30	10	2	13.85	35	10	2	5	10	11333	12223	12333	2	83.33	167.33	63	48	153	167	2	0
63	1	148	335	1	8	3	0	75.38	90	80	4	66.92	84	51	2	71.54	95	80	5	4	10	33331	21241	23441	2	61.67	131.33	79	60	70	143	36	35
64	0	148	335	2	7	2	0	63.85	58	39	2	35.38	54	22	2	16.15	10	10	2	6	10	22332	21223	31232	2	109.33	134	55	35	130	148	32	10
